# Supplementary material for: Effect of socioeconomic status and healthcare provider on post-transplantation care in Malaysia: A multi-centre survey of kidney transplant recipients
Source: PLoS One. 2023 Apr 19;18(4):e0284607. doi: 10.1371/journal.pone.0284607 (PMC10115286; doi:10.1371/journal.pone.0284607)
Supplement: S1 File — (XLSX) [file pone.0284607.s001.xlsx]

## Sheet: DATASET CHE
ID	No	Healthcare Provider	Geographical Location	Marital Status	Education	Transplant Duration	Dialysis Duration	Transplant Center	Transplant Type	Physical Preparedness	Emotional Prepadeness	Spiritual Preparedness	Financial Preparedness	Appointment compliance	Medication Compliance	Employment	Household Income	OOP Current Income	OOP Saving	OOP Family/Friend	OOP Sell Asset	OOP Reduce Spending	Private Financing	Public Financing	Perceived Financial Burden	CHE
ReTRAPP1	1	1	1	1	1	250	24	2	2	1	1	1	2	1	1	3	1	1	1	1	2	1	2	2	2	2
ReTRAPP2	2	1	1	3	1	177	36	2	2	1	2	1	2	1	1	1	1	1	2	2	2	2	2	1	2	2
ReTRAPP3	3	1	1	3	3	8	60	1	1	1	1	1	1	1	1	3	NA	NA	NA	NA	NA	NA	NA	NA	2	NA
ReTRAPP4	4	1	1	1	3	6	76	1	1	1	1	1	1	1	1	3	2	1	1	2	1	2	2	2	1	2
ReTRAPP5	5	1	2	2	3	8	72	1	1	1	1	2	2	1	1	2	2	2	1	1	2	2	2	1	2	2
ReTRAPP6	6	1	1	3	3	332	5	1	1	2	2	2	2	1	1	1	1	2	1	2	2	2	2	2	1	2
ReTRAPP7	7	1	1	1	2	52	0	1	1	1	1	1	1	1	1	2	2	2	2	2	2	2	2	2	2	2
ReTRAPP8	8	1	1	1	3	8	28	1	1	1	1	1	1	1	1	1	2	1	2	2	2	2	1	2	1	2
ReTRAPP9	9	1	1	1	3	204	4	2	1	1	1	1	1	1	1	1	3	1	2	2	2	2	2	2	1	2
ReTRAPP10	10	1	1	1	3	13	24	1	1	1	1	1	1	1	1	1	1	1	1	2	2	1	2	2	2	2
ReTRAPP11	11	1	1	2	2	206	3	1	1	1	1	1	1	1	1	1	2	1	1	2	2	2	2	2	1	2
ReTRAPP12	12	1	1	2	3	144	84	2	2	1	1	1	1	1	1	3	2	2	2	2	2	2	2	2	1	2
ReTRAPP13	13	1	2	1	3	6	38	1	1	1	1	1	1	1	1	1	3	2	2	2	2	2	1	2	1	2
ReTRAPP14	14	1	1	1	3	288	12	2	1	2	2	2	1	1	1	2	2	1	1	2	2	2	2	2	1	2
ReTRAPP15	15	1	2	2	2	20	24	1	1	1	1	1	2	1	1	2	1	1	2	2	2	2	2	2	2	2
ReTRAPP16	16	1	2	2	2	72	84	1	2	1	2	1	1	1	1	3	2	2	2	2	2	2	2	1	2	2
ReTRAPP17	17	1	1	1	2	36	180	1	2	1	1	1	2	1	1	1	1	1	2	2	2	2	2	2	2	2
ReTRAPP18	18	1	2	1	2	276	12	1	1	1	1	1	2	1	1	1	3	2	1	1	2	1	1	2	2	2
ReTRAPP19	19	1	1	1	3	276	3	2	2	1	1	1	1	1	1	1	2	1	1	2	1	2	2	2	2	2
ReTRAPP20	20	1	1	2	2	108	1	2	1	1	1	1	1	1	1	1	1	1	2	2	2	1	2	2	2	2
ReTRAPP21	21	1	2	1	3	6	48	1	1	1	1	1	1	1	1	1	1	1	2	2	2	2	2	1	1	2
ReTRAPP22	22	1	1	1	2	216	24	2	1	1	2	2	1	2	2	3	1	1	2	1	2	2	2	2	3	2
ReTRAPP23	23	1	1	1	3	68	120	1	1	1	1	1	2	1	1	1	2	2	1	2	2	2	1	2	2	2
ReTRAPP24	24	1	2	1	3	276	11	2		2	1	1	1	1	1	1	2	2	1	2	2	2	1	2	2	2
ReTRAPP25	25	1	1	1	2	156	24	1	1	1	1	1	1	1	1	1	1	1	1	2	1	1	2	2	2	2
ReTRAPP26	26	1	2	1	2	48	150	1	2	1	1	2	2	1	1	2	1	1	2	2	2	2	2	2	1	2
ReTRAPP27	27	1	1	1	3	260	18	2	1	1	1	1	2	1	1	1	2	2	2	1	2	2	1	2	2	2
ReTRAPP28	28	1	2	2	2	65	12	1	2	1	1	1	2	1	1	3	1	2	1	2	2	2	2	2	3	2
ReTRAPP29	29	2	1	2	3	70	24	1	1	1	1	1	1	1	1	1	2	2	1	2	2	2	1	2	1	2
ReTRAPP30	30	2	2	1	2	118	36	2	2	1	1	1	1	1	1	3	2	2	2	2	2	2	1	2	2	1
ReTRAPP31	31	2	1	2	2	108	24	1	1	1	1	1	1	1	1	3	1	2	2	2	2	1	2	2	1	1
ReTRAPP32	32	2	1	3	2	24	0	2	2	1	1	1	1	1	1	1	3	1	1	2	2	2	2	2	1	2
ReTRAPP33	33	2	2	1	3	132	0	1	1	1	1	1	1	1	1	1	2	1	2	2	2	2	1	1	1	2
ReTRAPP34	34	1	2	1	3	168	72	1	2	1	1	1	1	1	1	2	3	2	2	2	2	2	2	1	1	2
ReTRAPP35	35	1	2	3	2	12	208	1	2	1	1	1	1	1	1	1	2	2	1	2	2	2	2	1	1	2
ReTRAPP36	36	1	1	1	3	144	18	2	1	1	1	1	1	1	1	1	3	2	2	2	2	2	2	1	1	2
ReTRAPP37	37	1	1	1	2	84	36	1	2	1	1	1	1	1	1	1	3	1	2	2	2	2	2	2	1	2
ReTRAPP38	38	1	1	2	2	107	84	1	2	1	1	1	1	1	1	1	1	1	1	2	2	2	2	2	2	2
ReTRAPP39	39	1	2	1	3	132	24	1	1	1	1	1	2	1	1	1	1	1	1	2	2	2	2	1	1	2
ReTRAPP40	40	1	1	2	2	108	60	1	2	2	1	1	2	1	1	3	1	1	2	2	2	2	2	1	1	2
ReTRAPP41	41	1	1	1	3	84	1	1	1	1	2	1	2	1	1	1	3	2	2	2	2	2	1	2	2	NA
ReTRAPP42	42	1	1	1	2	312	12	1	1	1	1	1	2	1	1	1	1	1	2	2	2	1	2	2	3	2
ReTRAPP43	43	1	1	1	2	276	0	1	1	1	1	1	1	1	1	2	1	1	2	2	2	2	2	1	2	2
ReTRAPP44	44	1	2	1	1	192	42	1	1	1	1	1	1	1	1	1	2	2	2	2	2	2	2	1	2	2
ReTRAPP45	45	1	1	2	3	168	1	1	2	1	1	1	2	1	1	2	2	2	1	1	2	2	2	2	3	2
ReTRAPP46	46	1	1	2	2	60	156	1	2	1	1	1	1	1	1	3	2	2	2	2	2	2	2	1	1	2
ReTRAPP47	47	1	1	1	2	204	6	2	2	1	1	1	1	1	1	1	2	2	2	2	2	2	2	2	3	1
ReTRAPP48	48	1	2	1	2	156	96	2	2	1	1	1	1	1	1	1	NA	1	2	2	2	2	2	2	3	NA
ReTRAPP49	49	1	2	2	3	10	14	1	1	1	1	1	1	1	1	1	1	2	2	2	2	1	1	2	3	1
ReTRAPP50	50	1	2	1	3	7	0	1	1	1	1	1	1	1	1	2	2	1	2	2	2	1	2	2	2	2
ReTRAPP51	51	1	1	1	2	84	0	2	1	1	1	1	2	2	1	2	2	1	2	2	2	2	2	2	2	2
ReTRAPP52	52	1	1	2	3	96	54	2	1	1	2	2	2	1	1	1	1	2	2	1	2	1	2	2	2	2
ReTRAPP53	53	1	1	2	3	8	36	1	1	1	1	1	1	1	1	1	3	1	1	2	2	2	2	2	1	2
ReTRAPP54	54	1	1	2	2	36	196	2	2	1	1	1	1	1	1	1	1	1	1	2	1	1	2	2	1	2
ReTRAPP55	55	1	2	1	2	132	6	1	1	1	1	1	1	1	1	1	1	1	2	2	2	2	2	2	2	2
ReTRAPP56	56	1	1	2	2	113	12	1	1	1	1	1	1	1	1	2	1	2	1	2	2	2	2	2	2	2
ReTRAPP57	57	1	2	1	3	108	53	2	1	1	1	1	1	1	1	1	3	1	2	2	2	2	2	2	1	NA
ReTRAPP58	58	1	2	1	2	7	192	2	2	1	1	1	1	1	1	1	1	1	2	2	2	2	2	1	2	2
ReTRAPP59	59	1	1	1	3	152	12	2	2	1	1	1	1	1	1	1	3	1	1	2	2	2	2	2	2	2
ReTRAPP60	60	1	1	2	2	144	24	1	1	1	1	1	1	1	1	3	1	1	1	1	1	1	1	2	2	2
ReTRAPP61	61	1	1	1	1	348	8	1	1	1	1	1	2	1	1	2	2	1	2	1	2	2	2	2	1	2
ReTRAPP62	62	1	2	1	2	156	48	2	2	1	1	1	1	2	1	1	1	2	2	1	2	2	2	2	1	1
ReTRAPP63	63	1	1	2	3	130	8	2	2	1	1	1	2	1	1	1	2	2	2	1	1	1	1	2	3	1
ReTRAPP64	64	1	1	1	3	204	6	2	1	1	1	1	1	1	1	1	2	1	2	1	2	2	2	2	3	2
ReTRAPP65	65	1	1	2	3	161	8	2	2	1	1	1	1	2	1	1	3	2	1	2	2	2	2	1	2	2
ReTRAPP66	66	1	1	1	3	8	228	1	2	1	1	1	1	1	1	1	2	1	2	2	2	2	2	1	1	2
ReTRAPP67	67	1	2	1	1	163	12	2	2	1	1	1	1	2	1	1	2	1	2	2	2	2	2	2	1	2
ReTRAPP68	68	1	2	1	3	16	180	1	2	1	1	1	1	1	1	3	3	1	2	2	2	2	2	2	1	2
ReTRAPP69	69	1	1	1	3	164	66	2	2	1	1	1	1	1	1	1	2	2	2	1	2	2	2	2	3	1
ReTRAPP70	70	2	2	1	1	116	0	2	2	1	1	1	1	1	1	2	1	1	2	2	2	2	2	2	1	1
ReTRAPP71	71	1	2	2	2	6	36	1	1	1	1	1	1	1	1	3	2	1	2	2	2	2	2	1	1	2
ReTRAPP72	72	1	2	2	3	32	18	1	1	1	1	1	1	1	1	1	1	2	1	1	2	1	2	2	2	2
ReTRAPP73	73	1	1	1	3	11	9	2	1	1	1	1	2	1	1	3	1	1	2	2	2	2	2	2	3	1
ReTRAPP74	74	1	1	2	3	127	3	1	2	1	1	1	2	2	1	1	1	2	1	2	1	1	2	2	2	2
ReTRAPP75	75	1	1	2	1	31	24	2	2	2	2	2	2	1	1	3	2	1	2	2	2	2	1	2	1	2
ReTRAPP76	76	1	1	1	1	192	3	1	2	1	1	1	1	2	1	1	2	1	2	2	2	1	2	2	1	1
ReTRAPP77	77	1	1	1	2	370	3	2	1	1	1	1	1	1	1	2	2	1	2	2	2	2	2	2	1	2
ReTRAPP78	78	1	1	2	3	6	38	1	1	1	1	1	1	1	1	2	3	1	2	2	2	2	2	1	1	2
ReTRAPP79	79	1	1	2	3	100	36	1	1	1	1	1	1	1	1	1	2	2	1	2	2	2	1	2	1	2
ReTRAPP80	80	1	2	3	2	132	36	1	1	1	1	1	1	1	1	3	1	2	2	2	1	2	2	2	2	1
ReTRAPP81	81	1	1	2	3	54	12	1	1	1	1	1	2	1	1	2	1	1	2	2	2	2	2	2	1	2
ReTRAPP82	82	1	1	2	2	41	168	1	2	2	2	2	2	2	2	1	1	2	1	2	2	2	2	2	2	2
ReTRAPP83	83	1	1	2	2	192	26	1	2	1	1	1	2	1	1	1	1	2	2	2	2	2	1	2	2	2
ReTRAPP84	84	1	1	2	2	180	72	1	1	1	1	1	1	1	1	1	1	1	2	2	2	2	2	2	1	2
ReTRAPP85	85	1	1	2	3	48	24	1	2	1	1	1	2	1	1	3	1	2	2	2	2	2	2	1	2	2
ReTRAPP86	86	1	1	1	3	84	0.5	1	1	1	1	1	1	1	1	1	3	1	1	1	2	1	1	2	2	1
ReTRAPP87	87	1	1	2	2	288	0	2	2	1	1	1	1	1	1	1	1	1	2	2	2	2	2	2	2	NA
ReTRAPP88	88	1	1	1	2	8	36	1	1	1	1	1	1	1	1	1	1	1	2	2	2	2	2	2	1	2
ReTRAPP89	89	1	1	2	3	132	1.5	1	1	1	1	1	2	1	1	1	1	2	1	2	2	1	2	2	2	2
ReTRAPP90	90	1	2	2	3	112	2	1	1	1	1	1	1	1	1	1	2	2	1	2	2	2	2	2	1	2
ReTRAPP91	91	2	2	2	2	7	14	1	1	1	1	1	1	1	1	1	1	1	2	2	2	2	2	2	1	2
ReTRAPP92	92	1	2	1	2	31	24	1	1	1	1	1	1	1	1	2	1	1	2	2	2	2	2	2	1	2
ReTRAPP93	93	1	1	1	3	6	36	1	1	1	1	1	1	1	1	1	3	2	1	2	2	2	2	2	1	2
ReTRAPP94	94	1	2	1	2	7	240	1	2	1	1	1	2	1	1	2	2	2	1	1	1	1	1	2	3	2
ReTRAPP95	95	1	1	1	3	357	20	1	1	1	1	1	1	1	1	2	3	2	2	2	2	2	2	1	1	2
ReTRAPP96	96	1	1	1	1	214	2	1	2	1	1	1	1	1	1	2	1	1	1	1	1	2	2	2	2	1
ReTRAPP97	97	1	1	1	1	248	6	2	2	1	1	1	2	2	1	1	1	1	2	2	2	2	2	2	1	2
ReTRAPP98	98	1	1	1	2	220	12	2	2	2	1	2	1	2	1	1	1	1	2	2	2	2	2	1	1	2
ReTRAPP99	99	2	1	1	1	115	1	2	1	1	1	1	1	1	1	3	1	1	1	1	2	2	2	2	2	1
ReTRAPP100	100	2	2	1	3	197	12	2	2	1	1	1	1	1	1	1	1	1	1	2	2	1	2	2	2	1
ReTRAPP101	101	2	1	1	2	31	30	2	1	1	1	1	1	1	1	1	3	1	1	2	2	2	1	2	1	1
ReTRAPP102	102	2	2	2	3	12	19	1	1	1	1	1	1	1	1	1	2	1	2	2	2	2	2	2	2	1
ReTRAPP103	103	2	2	1	1	120	48	1	1	1	1	1	2	2	1	1	2	1	2	2	2	2	2	1	2	2
ReTRAPP104	104	1	2	1	3	64	9	1	1	1	1	1	1	1	1	1	3	1	1	2	2	2	1	1	2	2
ReTRAPP105	105	1	1	1	2	157	12	2	1	1	1	1	1	1	1	2	1	1	2	2	2	2	2	1	1	2
ReTRAPP106	106	2	2	1	2	57	0	1	1	1	1	1	1	2	1	2	2	2	1	2	2	2	2	2	3	1
ReTRAPP107	107	2	2	1	2	60	1	2	1	1	1	1	1	1	1	1	2	1	1	2	2	2	2	2	2	1
ReTRAPP108	108	1	2	1	2	108	216	1	2	1	1	1	2	1	1	2	1	2	2	2	2	2	2	1	1	2
ReTRAPP109	109	1	2	1	3	12	0	1	2	1	1	2	1	1	1	2	2	1	2	2	2	2	2	1	1	2
ReTRAPP110	110	1	1	3	2	224	6	1	2	1	1	1	1	1	1	1	1	1	2	2	2	2	2	2	1	2
ReTRAPP111	111	1	1	2	3	48	60	1	1	1	1	1	1	1	1	2	1	1	2	2	2	2	2	1	1	2
ReTRAPP112	112	1	1	1	2	104	6	2	2	1	1	1	2	1	1	1	2	1	1	2	2	2	1	2	3	1
ReTRAPP113	113	1	1	2	2	56	84	1	2	1	1	1	1	2	1	1	2	1	2	2	2	2	1	2	1	2
ReTRAPP114	114	1	1	2	3	108	0	1	1	1	1	1	1	1	1	1	1	2	2	2	2	2	1	2	1	2
ReTRAPP115	115	1	1	2	2	24	12	1	1	2	2	2	1	1	1	1	1	2	2	2	2	2	2	1	1	2
ReTRAPP116	116	1	1	2	2	132	111	1	1	1	1	1	2	1	1	1	1	2	1	2	2	2	2	2	3	2
ReTRAPP117	117	1	1	1	2	72	12	2	2	1	1	1	2	1	1	1	1	1	2	2	2	2	2	2		2
ReTRAPP118	118	1	2	2	2	108	12	2	2	1	1	1	1	1	1	3	2	2	1	1	2	2	2	2	2	1
ReTRAPP119	119	1	1	1	3	120	12	1	1	1	1	1	1	2	1	1	1	2	1	2	2	2	1	2	2	2
ReTRAPP120	120	1	1	1	3	45	48	1	1	1	1	1	1	1	1	1	3	1	1	2	2	1	1	2	2	2
ReTRAPP121	121	1	1	1	3	108	120	1	1	2	2	2	1	1	1	1	3	1	2	2	2	2	2	2	1	2
ReTRAPP122	122	1	1	1	2	150	12	1	1	1	1	1	1	1	1	1	2	2	1	2	2	2	2	2	1	2
ReTRAPP123	123	1	1	1	3	156	12	2	2	1	1	1	1	1	1	2	2	1	1	2	2	2	2	2	2	1
ReTRAPP124	124	1	1	2	3	125	12	2	2	2	2	2	1	2	1	1	2	1	2	1	2	1	2	2	1	1
ReTRAPP125	125	1	1	1	3	108	10	2	1	1	1	1	2	1	1	1	2	1	1	2	2	1	2	1	2	1
ReTRAPP126	126	1	1	2	3	126	0	1	1	1	1	1	1	1	1	1	3	2	2	2	2	2	2	2	1	2
ReTRAPP127	127	1	1	1	3	360	60	1	2	1	1	1	1	1	1	1	3	2	2	2	2	2	2	1	1	2
ReTRAPP128	128	1	2	2	2	66	12	1	1	1	1	1	1	1	1	1	1	1	2	2	2	2	2	2	2	2
ReTRAPP129	129	1	1	1	1	180	12	2	2	1	1	1	1	2	1	2	3	1	2	2	2	2	2	2	1	2
ReTRAPP130	130	1	2	2	1	103	132	1	2	1	1	1	2	1	1	1	1	2	2	2	2	2	1	2	3	2
ReTRAPP131	131	1	1	2	3	10	24	1	1	1	1	1	2	1	1	1	1	2	1	2	2	1	1	2	2	2
ReTRAPP132	132	1	2	1	2	148	37	2	2	2	2	2	2	1	1	1	2	1	2	2	2	2	2	2	2	2
ReTRAPP133	133	1	2	1	2	216	12	1	1	1	1	1	1	1	1	1	2	1	2	2	2	2	2	2	1	2
ReTRAPP134	134	1	1	1	2	28	210	1	2	1	1	1	1	1	1	2	2	2	1	2	2	2	2	1	1	2
ReTRAPP135	135	1	2	3	1	163	1	2	2	1	1	1	2	1	1	2	1	2	1	2	2	2	2	2	1	1
ReTRAPP136	136	1	1	2	3	160	6	1	1	1	1	1	1	1	1	1	3	2	2	2	2	2	1	2	1	2
ReTRAPP137	137	1	1	1	2	169	24	1	1	2	2	2	2	1	1	1	1	2	1	2	2	2	2	1	2	2
ReTRAPP138	138	1	1	1	2	47	146	1	2	1	1	1	1	1	1	1	1	2	2	2	2	1	2	2	3	2
ReTRAPP139	139	1	1	1	3	21	48	1	1	1	1	1	1	1	1	1	2	1	2	2	2	2	2	1	1	2
ReTRAPP140	140	1	1	1	3	104	0	2	1	1	1	1	1	1	1	2	3	1	1	2	2	2	2	2	1	2
ReTRAPP141	141	1	1	2	2	138	1	1	2	1	1	1	1	2	1	2	1	2	1	2	2	2	2	2	1	1
ReTRAPP142	142	1	1	1	1	216	6	1	1	1	1	1	1	1	1	3	2	1	2	2	2	2	2	2	1	1
ReTRAPP143	143	1	1	2	2	156	0	2	2	2	2	2	2	2	1	1	1	1	2	2	2	2	2	2	1	2
ReTRAPP144	144	1	1	2	3	10	0	1	1	1	1	1	1	2	1	1	1	2	2	2	2	2	2	2	1	2
ReTRAPP145	145	1	1	1	1	264	6	2	2	1	1	1	2	1	1	2	3	1	2	2	2	2	2	1	1	2
ReTRAPP146	146	1	1	1	3	92	0	2	1	1	1	1	1	1	1	1	2	2	2	2	2	2	2	2	1	2
ReTRAPP147	147	1	1	1	3	81	0.5	1	1	1	1	1	1	1	1	2	1	1	2	2	2	2	2	2	1	2
ReTRAPP148	148	1	1	1	2	115	1	1	1	1	1	1	1	2	1	2	1	2	2	2	2	1	2	2	3	1
ReTRAPP149	149	1	1	2	2	174	16	1	1	1	1	1	2	1	2	1	2	1	1	2	2	1	1	2	2	2
ReTRAPP150	150	2	2	1	2	77	12	1	1	1	1	1	1	1	1	1	2	1	1	1	2	1	1	2	2	1
ReTRAPP151	151	2	1	1	3	92	20	2	1	1	1	1	1	1	1	2	2	2	2	2	2	2	2	1	1	2
ReTRAPP152	152	2	1	1	1	149	1	2	1	1	1	1	2	1	1	3	2	1	2	2	2	2	2	2	1	2
ReTRAPP153	153	2	1	1	3	94	48	1	1	1	1	1	1	1	1	1	NA	1	2	2	2	2	2	2	1	NA
ReTRAPP154	154	1	1	2	3	86	36	1	1	1	1	1	1	1	1	1	3	2	2	2	2	2	2	2	1	2
ReTRAPP155	155	1	1	2	3	141	20	1	1	1	1	1	1	1	1	2	1	1	2	2	2	2	1	2	1	2
ReTRAPP156	156	1	1	1	3	36	36	2	2	1	1	1	1	1	1	1	3	2	1	2	2	2	2	2	2	2
ReTRAPP157	157	1	1	2	2	150	12	1	1	1	1	1	1	1	1	3	1	1	2	2	2	2	2	2	1	2
ReTRAPP158	158	1	2	1	3	28	168	1	2	1	1	1	1	1	1	2	1	2	2	2	2	2	2	1	1	2
ReTRAPP159	159	1	1	1	2	72	84	1	2	1	1	1	2	1	1	2	2	1	2	2	2	2	2	2	2	2
ReTRAPP160	160	1	1	2	3	46	12	1	2	2	2	1	1	1	1	2	1	1	2	2	2	2	2	2	1	2
ReTRAPP161	161	1	2	2	1	12	1	1	1	1	1	1	1	2	1	3	3	2	1	2	2	2	1	2	2	2
ReTRAPP162	162	1	1	2	3	64	36	1	2	1	1	1	1	1	1	2	2	1	2	2	2	2	2	2	1	2
ReTRAPP163	163	1	1	1	3	280	12	2	1	1	1	1	1	1	1	3	1	1	2	2	2	2	2	1	2	2
ReTRAPP164	164	1	1	2	3	82	24	1	1	1	1	1	1	1	1	2	3	2	1	2	2	2	2	1	2	2
ReTRAPP165	165	1	2	1	3	43	48	1	1	1	1	1	1	1	1	3	2	2	2	2	2	2	2	1	1	2
ReTRAPP166	166	1	1	1	3	81	120	1	2	1	1	1	2	1	1	1	3	1	2	2	2	2	2	1	3	2
ReTRAPP167	167	1	1	1	2	55	0	1	1	1	1	1	1	1	1	2	3	2	2	2	2	2	2	1	1	2
ReTRAPP168	168	1	1	1	2	69	18	1	1	1	1	1	1	1	1	2	1	1	2	2	2	2	2	2	1	2
ReTRAPP169	169	1	1	2	1	28	8	1	2	1	1	1	2	1	1	1	1	2	1	2	2	2	2	2	3	2
ReTRAPP170	170	1	1	2	3	155	4	1	1	2	2	2	2	1	2	1	1	1	2	2	2	2	2	2	1	2
ReTRAPP171	171	1	1	1	3	135	15	1	1	1	1	1	1	1	1	1	3	1	2	2	2	2	2	2	1	2
ReTRAPP172	172	1	2	2	3	144	12	2	2	1	1	1	1	2	1	1	3	1	1	2	2	2	1	2	1	2
ReTRAPP173	173	1	1	3	3	118	18	2	1	1	1	1	1	1	1	1	2	1	2	2	2	2	2	2	1	1
ReTRAPP174	174	1	1	1	1	164	48	2	2	1	1	1	1	1	1	2	3	1	2	2	2	2	2	2	1	2
ReTRAPP175	175	1	1	3	2	175	12	2	2	1	1	2	2	1	1	3	1	2	2	1	2	1	1	2	2	2
ReTRAPP176	176	1	1	1	1	280	0	2	1	1	1	1	1	2	1	2	1	2	2	2	2	2	2	1	1	2
ReTRAPP177	177	1	2	1	3	92	2	1	1	1	1	1	1	1	1	2	3	1	2	2	2	2	1	2	3	2
ReTRAPP178	178	1	1	1	2	202	24	2	1	1	1	1	2	1	1	3	1	2	1	1	2	2	2	2	1	2
ReTRAPP179	179	1	1	1	3	216	12	1	1	1	1	1	1	1	1	1	1	1	2	2	2	2	2	2	3	1
ReTRAPP180	180	1	1	1	2	120	0	2	2	2	2	2	2	2	1	3	1	2	2	2	2	1	2	2	3	2
ReTRAPP181	181	1	1	2	3	53	180	1	2	2	2	2	1	1	1	1	2	2	2	2	2	2	1	2	1	2
ReTRAPP182	182	1	2	1	2	132	0.25	1	1	1	1	1	1	1	1	1	2	2	2	2	2	2	2	1	1	2
ReTRAPP183	183	1	2	1	2	24	24	1	2	1	1	1	1	1	1	1	1	2	2	2	2	2	2	2	3	2
ReTRAPP184	184	1	1	1	1	180	84	1	1	1	1	1	1	1	1	1	3	1	2	2	2	2	2	2	1	2
ReTRAPP185	185	1	1	1	3	92	24	1	1	1	1	1	1	1	1	1	3	2	2	2	2	2	2	1	1	2
ReTRAPP186	186	1	1	1	3	31	17	1	1	1	1	1	1	1	1	1	2	2	1	2	2	2	2	1	1	2
ReTRAPP187	187	1	1	2	3	60	12	1	1	1	1	1	1	2	1	1	3	2	2	2	2	1	2	2	2	2
ReTRAPP188	188	1	1	2	2	173	12	2	2	1	1	1	1	1	1	1	1	1	2	2	2	2	2	2	1	2
ReTRAPP189	189	1	1	2	3	33	204	1	2	1	1	1	1	1	1	1	2	1	2	2	2	2	2	1	1	2
ReTRAPP190	190	1	1	3	3	365	12	1	1	2	2	2	2	1	1	2	2	2	2	1	2	2	2	2	2	2
ReTRAPP191	191	1	1	1	3	224	96	1	1	1	1	1	1	1	1	3	1	1	2	2	2	2	2	2	2	2
ReTRAPP192	192	1	1	1	2	149	120	1	2	1	1	1	1	1	1	1	1	2	2	2	2	2	2	1	2	2
ReTRAPP193	193	1	1	1	3	101	2	2	1	1	1	1	2	1	1	2	2	2	1	2	2	2	2	2	2	1
ReTRAPP194	194	1	1	2	2	118	84	2	1	1	1	1	1	1	1	1	2	2	2	1	2	2	2	2	1	2
ReTRAPP195	195	1	1	2	3	257	12	1	1	1	1	1	2	1	1	1	3	1	1	2	2	1	2	2	2	2
ReTRAPP196	196	1	1	1	3	173	36	1	1	1	1	1	1	1	1	1	2	1	2	2	2	2	2	2	1	2
ReTRAPP197	197	1	1	1	2	73	32	2	1	1	1	1	1	1	1	2	1	1	2	2	2	2	2	1	2	1
ReTRAPP198	198	1	1	2	3	28	17	1	1	1	1	1	1	1	1	1	3	1	2	2	2	2	2	2	2	2
ReTRAPP199	199	1	1	1	3	72	36	1	1	1	1	1	1	1	1	1	3	1	1	2	1	2	2	2	2	2
ReTRAPP200	200	1	2	1	2	154	12	2	2	1	1	1	1	1	1	2	3	1	2	2	2	2	2	2	1	2
ReTRAPP201	201	1	1	1	2	172	0	2	1	1	1	1	1	1	1	2	2	2	1	2	2	2	1	2	1	1
ReTRAPP202	202	1	1	2	2	60	0	2	1	2	1	1	1	1	1	1	2	2	2	2	2	1	2	2	3	2
ReTRAPP203	203	1	1	1	1	139	24	2	2	1	1	1	1	1	1	2	3	1	1	2	1	2	2	2	1	2
ReTRAPP204	204	2	1	1	2	119	12	2	2	1	1	1	1	1	1	2	2	1	1	2	2	2	1	2	1	2
ReTRAPP205	205	2	1	1	3	168	6	2	1	1	1	1	1	1	1	1	3	1	2	2	2	2	2	2	1	2
ReTRAPP206	206	2	2	1	3	120	25	1	1	1	1	1	1	1	1	1	3	1	1	2	2	1	2	1	2	2
ReTRAPP207	207	1	1	1	1	140	9	2	2	1	1	1	1	1	1	1	2	1	2	2	2	2	2	2	2	1
ReTRAPP208	208	1	1	1	1	180	180	2	2	1	1	1	1	1	1	2	2	1	2	2	2	2	2	2	1	2
ReTRAPP209	209	1	1	1	2	117	0	2	2	1	1	1	1	1	1	2	NA	2	1	2	2	2	1	2	1	NA
ReTRAPP210	210	1	1	1	3	57	4	1	1	1	1	1	1	1	1	2	3	1	1	2	2	2	1	2	1	2
ReTRAPP211	211	1	1	1	2	198	6	1	1	1	1	1	2	1	1	1	1	1	2	1	2	2	2	2	2	2
ReTRAPP212	212	1	1	1	2	260	15	2	2	1	1	1	1	1	1	1	2	1	2	2	2	2	2	2	1	2
ReTRAPP213	213	1	2	1	3	435	36	2	1	1	1	1	1	1	1	3	3	2	2	2	2	2	2	1	1	2
ReTRAPP214	214	1	1	3	1	226	0	2	2	1	1	1	1	1	1	3	2	1	2	2	2	1	2	2	1	2
ReTRAPP215	215	1	1	2	3	44	36	1	2	1	1	1	1	1	1	1	NA	2	2	NA	2	2	2	2	2	NA
ReTRAPP216	216	1	1	1	3	127	120	2	2	2	1	1	1	1	1	3	1	2	1	2	2	2	1	2	2	2
ReTRAPP217	217	1	1	1	3	82	0	2	1	1	1	1	2	1	1	1	1	2	1	2	1	1	2	2	3	1
ReTRAPP218	218	1	1	2	2	98	96	1	2	1	1	1	1	1	1	2	1	1	2	2	2	2	2	2	3	2
ReTRAPP219	219	1	1	1	3	132	6	2	1	1	1	1	2	1	1	1	1	2	1	2	2	2	2	2	3	2
ReTRAPP220	220	1	1	1	3	111	6	1	1	1	1	1	1	1	1	1	2	1	2	2	2	2	2	2	1	2
ReTRAPP221	221	1	1	2	1	168	168	2	2	1	1	1	1	1	1	1	1	2	2	1	2	2	1	2	1	1
ReTRAPP222	222	1	1	1	2	101	0	1	2	1	1	1	2	1	1	1	2	1	2	2	2	2	2	2	1	2
ReTRAPP223	223	1	1	3	2	73	24	2	2	1	1	1	2	1	1	1	1	1	1	2	2	2	2	2	3	1
ReTRAPP224	224	1	1	1	2	12	192	1	2	1	1	1	1	1	1	2	1	1	2	2	2	2	2	2	1	2
ReTRAPP225	225	2	1	1	3	114	31	1	1	1	1	1	1	1	1	1	3	2	2	2	2	2	2	1	1	2
ReTRAPP226	226	2	2	1	2	144	36	1	1	2	2	2	2	1	1	2	1	2	2	2	2	1	2	2	2	1
ReTRAPP227	227	2	1	1	3	78	144	1	1	1	1	1	1	1	1	2	2	1	2	2	2	2	2	1	1	2
ReTRAPP228	228	2	1	1	2	142	24	2	2	1	1	1	2	1	1	2	1	1	2	2	2	1	2	2	2	1
ReTRAPP229	229	1	2	1	2	168	72	2	2	1	2	1	1	2	1	2	3	1	2	2	2	2	2	2	1	2
ReTRAPP230	230	1	1	1	1	165	9	2	1	1	1	1	1	2	1	2	1	1	2	2	2	1	2	2	1	1
ReTRAPP231	231	1	1	1	3	293	7	2	1	1	1	1	1	1	1	1	3	1	2	2	2	2	2	2	1	2
ReTRAPP232	232	1	1	1	2	428	12	1	1	1	1	1	1	1	1	1	3	2	1	2	2	2	2	2	1	2
ReTRAPP233	233	1	2	1	2	82	3	2	2	1	1	1	2	1	2	2	1	2	2	2	2	1	2	2	3	1
ReTRAPP234	234	1	1	1	3	38	180	1	1	1	1	1	1	1	1	1	1	2	1	2	2	2	2	2	1	2
ReTRAPP235	235	1	1	1	1	348	3	1	1	1	1	1	1	1	1	2	3	1	2	2	2	2	1	2	1	2
ReTRAPP236	236	1	1	2	3	18	12	1	1	1	1	1	1	1	1	1	2	2	1	2	2	2	2	2	1	2
ReTRAPP237	237	1	1	1	3	107	84	1	1	1	1	1	1	1	1	1	3	2	1	2	2	2	1	2	1	2
ReTRAPP238	238	1	1	2	3	7	197	1	2	1	1	1	1	1	1	1	2	2	1	2	2	2	2	2	1	2
ReTRAPP239	239	1	2	1	1	100	24	2	2	2	2	2	1	2	2	1	2	2	1	2	2	2	2	2	1	2
ReTRAPP240	240	1	2	1	2	100	11	1	1	1	1	1	1	1	1	1	2	1	1	2	2	2	2	2	1	2
ReTRAPP241	241	1	1	1	2	345	12	1	1	1	1	1	2	1	1	2	1	2	2	2	2	2	1	2	2	2
ReTRAPP242	242	1	2	1	2	68	36	1	1	1	1	1	2	1	2	2	1	1	2	2	2	2	2	1	1	2
ReTRAPP243	243	1	2	1	2	72	48	2	1	1	1	1	1	1	1	3	1	2	1	1	2	2	1	2	3	1
ReTRAPP244	244	1	1	2	2	65	192	1	2	2	2	1	1	1	1	1	1	1	2	2	2	2	1	2	2	2
ReTRAPP245	245	1	1	1	2	258	36	2	2	1	1	1	1	1	1	1	1	1	2	2	2	1	2	2	1	2
ReTRAPP246	246	1	2	2	2	90	162	1	2	1	1	1	2	2	1	1	1	2	2	1	2	2	2	2	2	2
ReTRAPP247	247	1	1	2	2	48	1	1	1	1	1	1	1	1	1	3	1	1	2	2	2	2	2	2	2	2
ReTRAPP248	248	1	1	1	3	88	30	2	1	1	1	1	1	1	1	1	3	1	2	2	2	2	2	1	2	1
ReTRAPP249	249	1	2	1	2	115	22	2	1	1	1	1	1	2	1	2	2	1	2	2	2	2	1	1	1	2
ReTRAPP250	250	1	1	1	2	115	7	2	1	1	1	1	1	2	1	2	1	1	1	1	2	1	2	2	1	2
ReTRAPP251	251	1	1	1	1	89	3	2	2	1	1	1	1	2	1	1	1	1	2	2	2	2	2	2	2	2
ReTRAPP252	252	1	1	2	3	130	30	1	1	1	1	1	1	1	1	1	1	1	1	2	2	2	2	2	1	2
ReTRAPP253	253	1	1	1	2	172	0	2	2	2	2	2	1	1	1	2	3	1	2	2	2	2	2	2	2	2
ReTRAPP254	254	1	1	1	3	60	2	1	1	2	2	2	2	1	1	1	3	1	2	2	2	2	2	2	1	2
ReTRAPP255	255	1	2	1	1	142	60	2	2	1	1	1	2	1	1	2	1	1	2	2	2	2	2	2	1	2
ReTRAPP256	256	1	1	1	2	214	8	2	2	1	1	1	1	1	1	1	3	1	2	2	2	2	2	2	1	2
ReTRAPP257	257	1	2	1	2	222	36	1	1	1	1	1	1	1	1	1	2	1	2	2	2	2	2	2	1	2
ReTRAPP258	258	1	1	1	1	285	36	2	2	1	1	1	1	1	1	2	1	2	2	2	2	2	1	2	1	2
ReTRAPP259	259	1	1	2	2	24	24	1	1	1	1	1	1	1	1	2	1	1	2	2	2	2	2	2	2	2
ReTRAPP260	260	1	1	2	3	53	12	1	1	1	1	1	1	1	1	1	2	2	1	2	2	2	2	2	1	2
ReTRAPP261	261	1	1	1	2	96	0	1	1	1	1	1	1	1	1	3	1	2	1	2	2	1	2	2	1	2
ReTRAPP262	262	1	1	1	3	100	132	1	1	1	1	1	1	1	1	1	2	1	2	2	2	2	2	1	2	2
ReTRAPP263	263	2	2	1	2	81	19	1	1	1	1	1	1	2	1	1	3	1	2	2	2	2	2	2	1	2
ReTRAPP264	264	2	2	1	1	348	5	2	2	1	1	1	1	2	1	2	1	1	2	2	2	1	2	2	1	2
ReTRAPP265	265	2	1	1	2	108	24	2	2	1	1	1	1	1	1	1	2	1	2	2	2	2	2	2	2	1
ReTRAPP266	266	1	2	2	2	213	36	1	1	1	1	1	1	1	1	1	1	1	2	2	2	2	2	2	2	2
ReTRAPP267	267	1	1	1	2	228	7	2	1	1	1	1	1	1	1	1	3	1	1	2	2	2	2	2	1	2
ReTRAPP268	268	1	1	1	3	70	54	1	1	1	1	1	2	1	1	1	3	2	2	2	2	2	2	1	1	2
ReTRAPP269	269	1	1	1	3	163	0	1	1	1	2	1	1	1	1	1	3	1	1	2	2	1	2	2	2	2
ReTRAPP270	270	1	1	2	3	86	19	1	1	1	1	1	1	1	1	2	1	2	1	2	2	2	2	2	1	2
ReTRAPP271	271	1	1	1	2	NA	NA	2	1	1	1	1	1	1	1	2	1	1	2	2	2	1	2	2	1	1
ReTRAPP272	272	1	2	1	3	53	36	1	1	1	1	1	2	1	1	1	2	1	2	1	2	1	2	1	1	2
ReTRAPP273	273	1	1	2	3	109	2	2	1	1	1	1	2	1	1	1	2	1	1	2	2	2	2	2	2	2
ReTRAPP274	274	1	1	2	3	99	24	1	2	1	1	1	2	1	1	1	2	2	1	2	2	2	2	2	3	2
ReTRAPP275	275	1	1	2	3	104	16	1	1	1	1	1	1	1	1	3	2	2	2	1	2	2	2	2	1	2
ReTRAPP276	276	1	1	1	2	134	60	1	1	1	1	1	1	1	1	1	2	1	2	2	2	2	2	1	1	2
ReTRAPP277	277	1	1	2	2	120	0	2	2	1	1	1	1	2	1	1	2	1	2	2	2	2	2	2	2	2
ReTRAPP278	278	2	1	1	3	202	24	2	2	1	1	1	1	2	1	1	2	1	1	2	2	2	2	2	2	2
ReTRAPP279	279	2	1	1	3	143	6	2	2	1	1	1	1	1	1	1	3	2	1	2	1	1	2	2	2	1
ReTRAPP280	280	1	2	1	3	336	5	1	1	1	1	1	1	1	1	1	3	2	2	2	2	2	2	1	1	2
ReTRAPP281	281	1	1	1	1	252	1	2	2	1	1	1	2	1	1	1	2	1	2	2	2	2	2	2	2	2
ReTRAPP282	282	2	1	1	3	105	30	1	1	1	1	1	1	1	1	1	3	1	2	2	2	2	2	1	1	2
ReTRAPP283	283	2	1	1	3	168	12	2	2	1	1	1	1	1	1	1	3	1	1	2	2	2	2	2	1	2
ReTRAPP284	284	2	1	2	3	94	24	1	1	1	1	1	2	1	1	1	2	1	2	2	2	1	2	2	2	2
ReTRAPP285	285	2	2	1	2	122	24	1	1	1	1	1	1	1	1	1	2	1	2	2	2	2	2	2	1	2
ReTRAPP286	286	2	1	3	3	34	36	1	1	1	1	1	1	1	1	1	1	1	2	2	2	1	2	2	2	2
ReTRAPP287	287	2	1	1	2	198	36	2	2	1	1	1	1	1	1	2	NA	1	1	2	2	2	2	2	1	NA
ReTRAPP288	288	2	1	2	3	105	36	2	1	1	1	1	1	1	1	1	3	1	1	2	2	2	1	2	1	2
ReTRAPP289	289	2	1	1	3	120	8	1	1	1	1	1	1	1	1	1	3	1	2	2	2	2	2	1	1	2
ReTRAPP290	290	2	1	1	2	164	12	2	2	1	1	1	2	2	1	2	3	1	2	2	2	1	2	2	2	2
ReTRAPP291	291	1	1	2	3	68	48	1	1	1	1	1	1	1	1	2	1	1	1	2	2	2	2	2	1	2
ReTRAPP292	292	1	1	1	3	38	10	2	2	1	1	1	1	1	1	1	1	2	2	2	2	2	2	1	2	2
ReTRAPP293	293	1	2	1	2	228	204	1	2	1	1	1	2	1	1	1	2	2	2	2	2	1	2	2	1	2
ReTRAPP294	294	1	2	1	1	242	240	1	2	1	1	1	1	1	1	2	2	1	1	2	2	2	2	2	1	2
ReTRAPP295	295	1	1	1	2	37	204	1	2	1	1	1	1	1	1	1	2	1	2	2	2	2	2	2	1	2
ReTRAPP296	296	1	1	1	2	175	12	2	2	1	1	1	1	1	1	2	2	1	1	2	2	1	2	2	1	2
ReTRAPP297	297	1	2	1	3	337	48	1	1	1	1	1	1	1	1	1	3	2	2	2	2	2	2	1	1	2
ReTRAPP298	298	1	1	2	3	60	180	2	1	1	1	1	1	1	1	1	2	1	1	2	2	2	2	2	3	1
ReTRAPP299	299	1	1	1	2	65	128	1	1	1	1	1	1	1	1	1	2	1	1	2	2	1	2	2	2	2
ReTRAPP300	300	1	1	2	3	51	12	1	1	1	1	1	1	1	1	1	NA	2	2	2	2	2	2	1	1	2
ReTRAPP301	301	1	2	1	3	14	36	1	1	1	1	1	1	1	1	1	2	1	2	2	2	2	2	1	1	2
ReTRAPP302	302	1	1	1	1	266	24	2	2	2	2	2	2	1	1	1	2	1	1	2	2	2	2	2	1	2
ReTRAPP303	303	1	1	1	2	72	36	2	2	1	1	1	1	1	1	1	2	1	2	2	2	1	2	2	1	2
ReTRAPP304	304	1	1	2	2	127	68	1	2	1	1	1	1	1	1	1	1	1	2	2	2	2	2	2	1	2
ReTRAPP305	305	1	1	1	3	40	9	2	2	1	2	2	1	1	1	1	2	2	2	2	2	1	2	2	2	2
ReTRAPP306	306	2	1	1	1	120	24	2	2	1	1	1	1	1	1	2	3	1	2	2	2	1	2	2	2	2
ReTRAPP307	307	1	1	1	1	248	3	2	2	1	1	1	1	1	1	2	3	1	1	2	2	2	2	2	1	2
ReTRAPP308	308	1	1	2	3	22	6	1	1	1	1	1	1	1	1	1	3	2	2	2	2	2	2	1	2	2
ReTRAPP309	309	1	1	1	2	185	192	1	1	1	1	1	1	1	1	1	2	2	1	2	2	1	1	2	2	2
ReTRAPP310	310	1	1	2	3	108	0	2	1	1	1	1	1	2	2	1	1	2	2	2	2	1	2	1	1	2
ReTRAPP311	311	1	2	1	2	210	12	1	1	1	1	1	1	1	1	1	2	1	1	2	2	2	2	2	1	2
ReTRAPP312	312	1	1	2	1	104	72	1	2	2	2	2	2	2	2	1	1	1	2	2	2	2	2	2	3	NA
ReTRAPP313	313	1	1	1	2	154	12	1	1	1	1	1	1	1	1	2	NA	1	2	2	2	1	2	2	NA	NA
ReTRAPP314	314	1	2	1	1	60	8	1	1	1	1	1	1	1	1	2	1	1	2	2	2	1	2	2	1	2
ReTRAPP315	315	1	1	2	2	200	12	1	1	1	1	1	1	1	1	1	1	2	1	2	2	2	1	2	2	2
ReTRAPP316	316	1	1	3	3	180	3	2	2	1	1	1	1	2	1	2	2	2	1	2	2	2	2	2	1	2
ReTRAPP317	317	1	1	2	3	186	96	1	1	1	1	1	1	1	1	1	2	1	2	2	2	2	2	2	1	2
ReTRAPP318	318	1	2	2	3	8	24	1	1	1	1	1	1	2	1	3	1	1	2	2	2	2	2	2	2	2
ReTRAPP319	319	1	1	1	3	170	60	1	1	1	1	1	2	1	1	1	3	1	2	2	2	2	2	2	2	2
ReTRAPP320	320	1	1	1	2	216	72	2	2	1	1	1	1	1	1	1	2	1	2	2	2	1	2	2	1	2
ReTRAPP321	321	1	1	1	1	180	24	2	2	1	1	1	1	1	1	2	NA	1	2	2	2	2	2	2	1	NA
ReTRAPP322	322	1	1	1	2	125	6	2	2	1	1	1	1	1	1	1	3	1	2	2	2	2	2	2	1	2
ReTRAPP323	323	2	1	2	2	151	36	2	2	1	1	1	1	1	1	1	3	1	1	2	2	1	2	2	2	2
ReTRAPP324	324	2	1	1	3	94	36	2	1	1	1	1	1	1	1	1	2	1	1	2	2	1	2	2	2	1
ReTRAPP325	325	2	1	1	3	191	18	2	2	1	1	1	1	1	1	1	1	1	2	2	2	2	2	2	1	1
ReTRAPP326	326	2	1	1	2	96	14	2	2	1	1	1	1	1	1	1	1	1	2	2	2	1	2	2	2	1
ReTRAPP327	327	1	1	1	3	202	8	2	2	1	1	1	1	1	1	1	3	1	2	2	2	2	2	2	1	2
ReTRAPP328	328	2	1	2	1	97	12	1	1	2	2	2	1	1	1	1	1	1	2	2	2	1	2	2	3	1
ReTRAPP329	329	2	1	1	3	91	36	2	1	1	1	1	1	1	1	1	2	1	2	2	2	2	2	2	2	1
ReTRAPP330	330	2	1	2	1	283	6	2	1	1	1	1	1	1	1	1	1	1	2	2	2	1	2	2	2	1
ReTRAPP331	331	2	2	1	3	94	42	1	1	1	1	1	1	1	1	2	2	2	2	2	2	2	2	1	1	2
ReTRAPP332	332	2	1	1	3	48	3	1	1	1	1	1	1	1	1	1	3	2	2	2	2	2	2	1	1	2
ReTRAPP333	333	2	2	1	2	13	12	1	1	1	1	1	1	2	1	1	1	2	1	2	2	2	2	2	2	1
ReTRAPP334	334	2	1	1	3	166	12	2	2	1	1	1	1	1	1	2	1	1	2	2	2	2	2	1	1	2
ReTRAPP335	335	2	1	1	3	24	60	1	1	1	1	1	1	1	1	1	3	1	2	2	2	2	1	2	3	1
ReTRAPP336	336	2	1	2	2	36	156	1	2	1	1	1	1	2	1	3	2	1	2	2	2	1	2	2	3	1
ReTRAPP337	337	2	2	3	1	240	12	2	2	1	1	1	1	1	1	2	1	1	2	2	2	1	2	2	1	2
ReTRAPP338	338	2	1	1	1	72	0	2	1	1	1	1	1	1	1	3	3	1	2	2	2	2	2	2	1	2
ReTRAPP339	339	2	2	1	3	36	0	1	1	1	1	1	1	2	1	1	3	1	2	2	2	2	1	1	1	2
ReTRAPP340	340	2	2	1	2	43	2	1	1	1	1	1	1	2	1	1	1	1	2	2	2	2	2	1	3	2
ReTRAPP341	341	1	1	1	2	16	192	1	1	1	1	1	1	1	1	1	1	2	1	2	2	2	2	2	2	2
ReTRAPP342	342	2	1	1	2	324	0	2	1	1	1	1	1	1	1	1	2	1	2	2	2	2	2	2	2	2
ReTRAPP343	343	2	1	1	2	150	3	2	2	1	1	1	1	1	1	1	3	1	2	2	2	2	2	2	2	2
ReTRAPP344	344	2	1	1	1	108	18	1	2	1	1	1	1	1	1	2	2	1	2	2	2	1	1	2	3	1
ReTRAPP345	345	2	2	1	2	60	6	1	1	1	1	1	1	1	1	1	2	1	2	2	2	2	1	2	3	1
ReTRAPP346	346	2	2	2	2	12	24	1	1	1	1	1	1	1	1	3	2	1	2	2	2	2	1	2	2	1
ReTRAPP347	347	2	2	2	2	72	0	2	2	1	1	1	1	2	1	1	3	1	2	2	2	2	2	2	3	1
ReTRAPP348	348	2	2	1	2	131	0	2	1	1	1	1	1	1	1	3	1	1	2	2	2	2	2	1	3	2
ReTRAPP349	349	2	2	3	2	24	6	1	1	1	1	1	2	2	1	1	1	2	2	2	2	2	2	1	1	1
ReTRAPP350	350	2	1	2	3	31	2	2	1	1	1	1	1	2	1	1	2	1	1	1	2	2	1	2	2	2
ReTRAPP351	351	2	1	1	1	168	11	2	2	1	1	1	1	1	1	1	2	1	2	2	2	2	2	2	2	1
ReTRAPP352	352	2	2	1	2	20	10	1	1	1	1	1	1	2	1	1	2	1	2	2	2	1	2	2	2	1
ReTRAPP353	353	2	2	1	3	200	42	2	2	1	1	1	1	1	1	2	2	2	1	2	1	2	2	1	2	1
ReTRAPP354	354	2	1	2	3	48	6	1	1	1	1	1	1	1	1	1	2	1	2	2	2	2	2	2	2	1
ReTRAPP355	355	2	1	1	2	NA	NA		2	2	2	2	2	2	2	1	1	1	2	2	2	2	1	2	1	2
ReTRAPP356	356	1	1	1	1	312	11	2	2	1	1	1	1	1	1	2	1	2	1	2	2	2	2	2	1	2
ReTRAPP357	357	1	1	1	1	204	12	1	1	1	1	1	1	1	1	2	1	1	2	2	2	2	2	2	1	2
ReTRAPP358	358	1	1	1	2	128	24	2	2	1	1	1	1	1	1	2	2	1	2	2	2	2	2	2	1	2
ReTRAPP359	359	2	2	1	3	22	9	1	1	1	1	1	1	2	1	1	3	2	2	2	2	2	1	2	1	2
ReTRAPP360	360	2	2	1	3	146	42	2	2	1	1	1	2	1	1	1	2	1	2	2	2	1	2	2	2	1
ReTRAPP361	361	2	2	1	2	145	4	1	1	1	1	1	1	1	1	1	2	1	1	2	2	2	2	2	3	1
ReTRAPP362	362	2	1	1	3	36	3	1	1	1	1	1	1	1	1	1	3	2	1	2	2	2	2	1	1	2
ReTRAPP363	363	2	1	1	3	12	0	1	1	1	1	1	1	1	1	1	3	2	1	2	2	2	2	1	1	1
ReTRAPP364	364	2	2	1	3	70	0	1	1	1	1	1	2	1	1	1	1	1	1	2	2	1	2	2	3	1
ReTRAPP365	365	2	2	1	3	24	0	1	1	1	1	1	1	2	1	1	3	2	1	2	1	1	2	1	2	2
ReTRAPP366	366	2	1	1	3	31	3	2	2	1	2	2	1	1	1	3	2	2	2	2	2	1	1	2	3	1
ReTRAPP367	367	2	2	1	1	7	2	1	1	1	1	1	1	2	1	2	3	1	2	2	2	1	2	2	3	1
ReTRAPP368	368	2	1	1	3	42	12	1	1	1	1	1	1	1	1	1	3	2	1	2	2	2	2	2	3	2
ReTRAPP369	369	2	2	1	3	35	2	1	1	1	1	1	1	2	1	1	2	1	1	1	2	1	2	2	2	1
ReTRAPP370	370	2	1	3	3	324	11	1	1	1	1	1	1	1	1	2	2	1	1	2	2	2	1	2	2	1
ReTRAPP371	371	2	2	3	1	48	36	1	1	1	1	1	1	1	1	1	1	1	1	2	2	2	2	2	3	1
ReTRAPP372	372	2	1	1	3	240	6	2	1	1	1	2	1	1	1	2	2	2	2	2	2	2	2	1	1	2
ReTRAPP373	373	2	1	1	2	216	48	1	1	1	1	1	2	1	1	2	1	1	2	2	2	2	2	1	1	2
ReTRAPP374	374	2	1	1	1	36	7	1	1	1	1	1	1	1	1	2	2	2	1	2	2	2	1	2	1	2
ReTRAPP375	375	2	2	1	3	8	0	1	1	1	1	1	1	2	1	1	3	2	2	2	2	1	2	2	1	2
ReTRAPP376	376	2	1	1	2	132	0	2	1	1	1	1	1	1	1	2	2	2	2	2	2	2	2	1	1	2
ReTRAPP377	377	2	1	2	2	192	12	1	1	1	1	1	1	1	1	2	1	2	1	2	2	2	2	2	3	1
ReTRAPP378	378	2	1	1	1	228	1	2	2	1	1	1	1	1	1	2	NA	1	2	2	2	2	2	2	2	NA
ReTRAPP379	379	2	2	1	2	60	0	1	1	1	1	1	2	1	1	1	3	1	2	2	2	2	2	2	1	1
ReTRAPP380	380	2	1	2	3	24	0	1	1	1	1	1	1	2	1	1	2	1	1	2	2	2	2	2	2	1
ReTRAPP381	381	2	1	1	2	166	36	1	1	1	1	1	1	1	1	1	1	1	2	2	2	2	2	2	2	1
ReTRAPP382	382	2	1	1	3	48	0	2	1	1	1	1	1	1	1	1	3	1	2	2	2	2	2	2	1	2
ReTRAPP383	383	2	1	3	1	252	3	2	2	1	1	1	1	1	1	2	1	1	2	2	2	2	2	2	1	2
ReTRAPP384	384	2	2	2	3	48	0	1	1	1	1	1	1	1	1	1	2	2	1	2	2	2	2	2	2	2
ReTRAPP385	384	2	1	1	3	84	9	1	1	1	1	1	1	1	1	1	3	1	2	2	2	2	2	2	2	2
ReTRAPP386	385	2	2	1	1	12	12	1	2	1	1	1	1	2	1	1	2	2	1	2	2	2	2	2	1	2
ReTRAPP387	387	2	2	1	2	6	11	1	1	1	1	1	1	2	1	1	3	2	1	2	2	2	2	2	1	1
ReTRAPP388	388	2	1	1	3	6	0	1	1	1	1	1	1	2	1	1	2	2	1	2	2	2	2	2	2	1
ReTRAPP389	389	2	2	1	3	180	0	1	1	1	1	1	1	2	1	2	2	1	2	2	2	2	1	2	1	1
ReTRAPP390	390	2	1	1	1	28	24	1	1	2	1	1	1	1	1	1	1	1	2	2	2	2	2	2	2	1
ReTRAPP391	391	2	1	1	1	116	5	1	1	1	1	1	1	1	1	1	3	1	2	2	2	2	2	2	2	2
ReTRAPP392	392	2	1	3	1	396	9	2	2	1	1	1	2	1	1	2	1	2	1	2	2	2	2	2	1	1
ReTRAPP393	393	2	2	1	2	168	1	2	1	1	2	1	1	1	1	1	1	2	2	1	2	2	2	1	1	2
ReTRAPP394	394	2	1	1	2	60	0	1	1	1	1	1	1	1	1	1	2	1	2	2	2	2	2	2	2	1
ReTRAPP395	395	2	1	2	3	10	0	1	1	1	2	1	1	1	1	1	1	1	1	2	2	2	1	2	2	2
ReTRAPP396	396	2	1	1	2	14	12	2	1	1	1	1	1	1	1	1	3	2	1	2	2	2	2	2	1	2
ReTRAPP397	397	2	1	2	2	396	3	2	1	1	1	1	1	1	1	1	1	2	1	2	2	2	2	2	1	1
ReTRAPP398	398	2	2	1	2	60	1	1	1	1	1	1	1	1	1	3	2	2	2	2	2	2	2	1	1	2
ReTRAPP399	399	2	1	1	3	6	24	1	1	1	1	1	1	1	1	1	2	2	2	2	2	2	1	2	2	1
ReTRAPP400	400	2	2	2	3	96	12	2	1	1	1	1	1	2	1	1	3	1	1	1	1	1	2	1	3	1
ReTRAPP401	401	2	1	2	3	7	0	1	1	1	1	1	1	1	1	2	3	1	1	2	2	2	1	2	2	1
ReTRAPP402	402	2	2	3	2	96	6	1	1	1	1	1	1	1	1	1	2	1	2	2	2	2	2	2	3	1
ReTRAPP403	403	2	2	1	2	96	0	1	1	1	1	1	2	1	1	1	1	1	1	1	1	2	1	2	3	2
ReTRAPP404	404	2	1	1	3	120	23	1	1	1	1	1	1	2	1	1	2	1	2	2	2	2	2	2	2	1
ReTRAPP405	405	2	1	1	1	180	24	2	2	1	1	1	1	1	1	2	1	2	2	1	2	2	2	2	1	2
ReTRAPP406	406	2	2	1	2	132	0	2	1	1	1	1	1	1	1	1	1	2	2	2	2	2	2	1	1	1
ReTRAPP407	407	2	1	2	3	168	31	1	1	1	1	1	1	1	1	1	3	1	2	2	2	2	2	2	2	2
ReTRAPP408	408	2	1	3	3	13	36	1	1	1	1	1	1	1	1	1	3	2	1	2	2	2	1	2	1	2
ReTRAPP409	409	2	1	1	3	32	0	2	1	1	1	1	1	1	1	2	1	2	2	1	2	2	1	2	2	1

## Sheet: VARIABLE GUIDE
Variable	Type	Value
ID	Numerical	None
No	Numerical	None
Healthcare Provider	Categorical	{1, MOH}, {2, MOE}
Geographical Location	Categorical	{1, Klang Valley}, {2, Others}
Marital Status	Categorical	{1, Married}, {2, Single}, (3, Others}
Education	Categorical	{1, None/Primary}, {2, Secondary}, {3, Tertiary}
Transplant Duration (months)	Numerical	None
Dialysis Duration (months)	Numerical	None
Transplant Centre	Categorical	{1, Local}, {2, Overseas}
Transplant Type	Categorical	{1, Living}, {2, Deceased}
Physical Preparedness	Categorical	{1, Yes}, {2, No)
Emotional Preparedness	Categorical	{1, Yes}, {2, No)
Spiritial Preparedness	Categorical	{1, Yes}, {2, No)
Financial Preparedness	Categorical	{1, Yes}, {2, No)
Appointment Compliance	Categorical	{1, Yes}, {2, No)
Medication Compliance	Categorical	{1, Yes}, {2, No)
Employment	Categorical	{1, Employed}, {2, Outside Workforce}, {3, Unemployed}
Household Income	Categorical	{1, B40}, {2, M40}, {3, T20}
OOP Current Income	Categorical	{1, Yes}, {2, No)
OOP Saving	Categorical	{1, Yes}, {2, No)
OOP Family/Friend Loan	Categorical	{1, Yes}, {2, No)
OOP Sell Asset	Categorical	{1, Yes}, {2, No)
OOP Reduce Spending	Categorical	{1, Yes}, {2, No)
Private Financing	Categorical	{1, Yes}, {2, No)
Public Financing	Categorical	{1, Yes}, {2, No)
Perceived Financial Burden	Categorical	{1, A Little}, {2, Moderate}, {3, Extreme}
CHE	Categorical	{1, Yes}, {2, No)
NA = Not available
